# Supplementary material for: The Impact of COVID-19 on Racialised Minority Populations: A Systematic Review of Experiences and Perspectives
Source: Int J Environ Res Public Health. 2025 Nov 21;22(12):1767. doi: 10.3390/ijerph22121767 (PMC12732843; doi:10.3390/ijerph22121767)
Supplement: Supplementary file 1 [file ijerph-22-01767-s001.zip]

Archive with 3 entries (3 files):
- ijerph-3809498 - table S1.pdf
- ijerph-3809498 - table S2.pdf
- ijerph-3809498 - table S3.pdf
